# Supplementary material for: Aspergillus in Critically Ill COVID-19 Patients: A Scoping Review
Source: J Clin Med. 2021 Jun 2;10(11):2469. doi: 10.3390/jcm10112469 (PMC8215643; doi:10.3390/jcm10112469)
Supplement: Supplementary file 1 [file jcm-10-02469-s001.zip]

Archive with 1 entries (1 files):
- jcm-1212371-supplementary.pdf
